# Supplementary material for: WWP1 inhibition suppresses the proliferation of pancreatic cancer cells by regulating the PI3K-AKT pathway
Source: J Gastroenterol. 2024 Dec 10;60(3):370–84. doi: 10.1007/s00535-024-02192-x (PMC11880106; doi:10.1007/s00535-024-02192-x)
Supplement: Supplementary file 2 — Supplementary file2 (XLSX 10 KB) [file 535_2024_2192_MOESM2_ESM.xlsx]

## Sheet: Antibody
	Western blotting
	Antibodies	SOURCE	INDENTIFIER	Dilution Rate
	WWP1, Mouse, Clone: 1A7	Abnova	H00011059-M01	1:3000
	Akt	Cell Signaling Technology	Cat# 9272	1:2000
	Phospho-Akt (Ser473)	Cell Signaling Technology	Cat# 9271	1:2000
	p44/42 MAPK (Erk1/2)	Cell Signaling Technology	Cat# 9102	1:2000
	Phospho-p44/42 MAPK (Erk1/2) (Thr202/Tyr204)	Cell Signaling Technology	Cat# 9101	1:2000
	β-Actin (HRP Conjugate)	Cell Signaling Technology	Cat# 5125	1:10000
	p70 S6 Kinase	Cell Signaling Technology	Cat# 34475	1:2000
	Phospho-p70 S6 Kinase (Thr389)	Cell Signaling Technology	Cat# 9205	1:1000
	RSK1/RSK2/RSK3	Cell Signaling Technology	Cat# 9355	1:2000
	Phospho-p90RSK (Thr359)	Cell Signaling Technology	Cat# 8753	1:2000
	S6 Ribosomal Protein	Cell Signaling Technology	Cat# 2217	1:10000
	Phospho-S6 Ribosomal Protein (Ser235/236)	Cell Signaling Technology	Cat# 4857	1:10000
	HSP90	Cell Signaling Technology	Cat# 4877	1:5000
	EGF Receptor	Cell Signaling Technology	Cat# 4267	1:2000
	PTEN	Cell Signaling Technology	Cat# 9188	1:2000
	Ubiquitin	Cell Signaling Technology	Cat# 43124	1:1000
	Immunoprecipitation
	Antibodies	SOURCE	INDENTIFIER	Dilution Rate
	PTEN	Cell Signaling Technology	Cat# 9188	1:300
	Rabbit mAb IgG Isotype Control	Cell Signaling Technology	Cat# 3900
	Immunohistochemistry
	Antibodies	SOURCE	INDENTIFIER	Dilution Rate
	WWP1, Mouse, Clone: 1A7	Abnova	H00011059-M01	1:800
	Phospho-Akt (Ser473)	Cell Signaling Technology	Cat# 3787	1:25
	PTEN	Cell Signaling Technology	Cat# 9559	1:125
	Ki-67	Cell Signaling Technology	Cat# 12202	1:1600
