# Supplementary material for: WWP1 inhibition suppresses the proliferation of pancreatic cancer cells by regulating the PI3K-AKT pathway
Source: J Gastroenterol. 2024 Dec 10;60(3):370–84. doi: 10.1007/s00535-024-02192-x (PMC11880106; doi:10.1007/s00535-024-02192-x)
Supplement: Supplementary file 3 — Supplementary file3 (XLSX 16 KB) [file 535_2024_2192_MOESM3_ESM.xlsx]

## Sheet: Drug list
Compound	SOURCE	INDENTIFIER
5-FU	Fujifilm Wako Pure Chemicals	068-01401
Bestatin	Cayman Chemical	70520
Bleomycin sulfate	Cayman Chemical	13877
Cisplatin	LKT Labs	508-36941
Methotrexate	Fujifilm Wako Pure Chemicals	139-13571
Mitomycin C	Fujifilm Wako Pure Chemicals	134-07911
Vinblastine sulfate	Fujifilm Wako Pure Chemicals	221-00751
Paclitaxel	Sigma-Aldrich	T7402-1MG
Flutamide	LKT Labs	F4680
Daunorubicin, HCl	Calbiochem	251800
Doxorubicin, HCl	Fujifilm Wako Pure Chemicals	040-21521
Tamoxifen, citrate	Fujifilm Wako Pure Chemicals	205-14363
Actinomycin D	Fujifilm Wako Pure Chemicals	013-13421
Camptothecin	Fujifilm Wako Pure Chemicals	038-18191
Aclarubicin	Calbiochem	112270
Etoposide (VP-16)	Fujifilm Wako Pure Chemicals	057-05853
Cytochalasin D	Cayman Chemical	11330
2',5'-dideoxyadenosine	Alexis Biochemicals	480-049-M005
AKT inhibitor	Calbiochem	124005
NL-71-101	Calbiochem	487940
AG957	Alexis Biochemicals	270-225-M001
KN93	Merck Millipore	422708-1MG
Z-VAD-FMK	PEPTIDE INSTITUTE	3188-V
Kenpaullone	Fujifilm Wako Pure Chemicals	110-00831
Purvalanol A	Cayman Chemical	14579
3-ATA	Alexis Biochemicals	350-273-M001
Olomoucine	Fujifilm Wako Pure Chemicals	157-01901
TBB	Calbiochem	218697
Sulindac sulfide	ICN	591-18431
Valeryl salicylate	Cayman Chemical	70670
NS-398	Fujifilm Wako Pure Chemicals	144-07331
Sodium salicylate	Fujifilm Wako Pure Chemicals	191-03142
Theophylline	Fujifilm Wako Pure Chemicals	209-09932
Azacytidine	Fujifilm Wako Pure Chemicals	016-16711
Aphidicolin	Fujifilm Wako Pure Chemicals	011-09811
AG1478	Calbiochem	521-45441
Genistein	Fujifilm Wako Pure Chemicals	546-00171
Manumycin A	Cayman Chemical	10010497
FTI-276	Fujifilm Wako Pure Chemicals	062-04221
SU1498	Calbiochem	506-97801
GGTI-286	Calbiochem	345878
Dexamethasone	Fujifilm Wako Pure Chemicals	047-18863
GSK-3 inhibitor II	Calbiochem	361541
Scriptaid	Cayman Chemical	10572
Trichostatin A	Fujifilm Wako Pure Chemicals	203-17561
AG825	Calbiochem	121765
Cycloheximide	Fujifilm Wako Pure Chemicals	036-18371
Lovastatin	Fujifilm Wako Pure Chemicals	125-04581
Radicicol	Sigma-Aldrich	R2146
17-AAG	Cayman Chemical	11039
AG1024	Enzo Life Sciences	270-217-M001
1400W, HCl	Fujifilm Wako Pure Chemicals	232-01681
AMT, HCl	Fujifilm Wako Pure Chemicals	019-16321
AG490	Fujifilm Wako Pure Chemicals	013-17181
Cucurbitacin I	Cayman Chemical	14747
SP600125	Cayman Chemical	10010466
Damnacanthal	Calbiochem	251650
PD 98059	Fujifilm Wako Pure Chemicals	169-19211
U0126	Fujifilm Wako Pure Chemicals	211-01051
Fumagillin	LKT Labs	F8048
GM 6001	Cayman Chemical	14533
N-Acetyl-L-cysteine	Fujifilm Wako Pure Chemicals	017-05131
Aminoguanidine, HCl	Fujifilm Wako Pure Chemicals	328-26432
L-NMMA	Fujifilm Wako Pure Chemicals	138-11221
PD169316	Calbiochem	513030
SB 203580	Fujifilm Wako Pure Chemicals	199-16551
Rapamycin	Cayman Chemical	13346
NU1025	Cayman Chemical	14534
Benzamide	Fujifilm Wako Pure Chemicals	025-00672
D609	Calbiochem	251400
IBMX	Fujifilm Wako Pure Chemicals	095-03413
Ro-20-1724	Calbiochem	557502
Zaprinast	Fujifilm Wako Pure Chemicals	268-01561
AG1296	Fujifilm Wako Pure Chemicals	016-20121
LY294002	Fujifilm Wako Pure Chemicals	129-04861
Wortmannin	Cayman Chemical	10010591
H-89, HCl	LKT Labs	H0003
Bisindolymaleimide I, HCl	CEM Corporation	CS-6154
H-7	Sigma-Aldrich	I 6891
Staurosporine	Fujifilm Wako Pure Chemicals	197-10251
cPLA2inhibitor	Calbiochem	525143
OBAA	Tocris Bioscience	532-43331
Cantharidin	Calbiochem	535-72991
Cytostatin	Institute of Microbial Chemistry	10664
Cyclosporin A	Fujifilm Wako Pure Chemicals	031-18963
FK-506	Cayman Chemical	10007965
MG-132	PEPTIDE INSTITUTE	3175-v
Lactacystin	Biolinks Co	BLK0460
Hydroxyurea	Fujifilm Wako Pure Chemicals	085-06653
HA1077	MP Biomedicals	158939
Y27632	Fujifilm Wako Pure Chemicals	257-00511
PP1 (analog)	Cayman Chemical	10954
PP-H	Alexis Biochemicals	430-080-M010
Nocodazole	LKT Labs	552-64811
Dephostatin	Enzo Life Sciences	270-169-M001
nilotinib	Selleck Chemicals	S1033
sorafenib	Selleck Chemicals	S1040
temsirolimus	Selleck Chemicals	S1044
lapatinib	Selleck Chemicals	S1028
imatinib mesylate	Selleck Chemicals	S1026
sunitinib malate	Selleck Chemicals	S1042
gefitinib	Tocris Bioscience	3000
vorinostat	Cayman Chemical	10009929
erlotinib	Selleck Chemicals	S1023
bortezomib	Selleck Chemicals	S1013
dasatinib	Selleck Chemicals	S1021
everolimus	Selleck Chemicals	S1120
pazopanib	Selleck Chemicals	S1035
CCG-1423	Cayman Chemical	10010350
PIM1/2 Kinase Inhibitor V	Merck Millipore	526523
PIM1 Inhibitor II	Merck Millipore	526520
AY 9944	Santa Cruz Biotechnology	SC-202965
cyclopamine	Fujifilm Wako Pure Chemicals	038-19311
Jervine	Toronto Research Chemicals	J211000
WP1066	Merck Millipore	573097
5,15-DPP	Merck Millipore	573109
IWP-2	Tocris Bioscience	3533
IWR-1-endo	Tocris Bioscience	3532
FH535	Merck Millipore	219330
DAPT	Fujifilm Wako Pure Chemicals	041-30983
XAV939	Fujifilm Wako Pure Chemicals	241-00851
PJ-34	Tocris Bioscience	3255
Olaparib	Selleck Chemicals	S1060
chlorpromazine hydrochloride	Fujifilm Wako Pure Chemicals	033-10581
desipramine hydrochloride	Fujifilm Wako Pure Chemicals	044-23121
brefeldin A	Fujifilm Wako Pure Chemicals	022-15991
anisomycin	Fujifilm Wako Pure Chemicals	017-16861
thalidomide	Fujifilm Wako Pure Chemicals	200-15131
lenalidomide	Selleck Chemicals	S1029
tretinoin	Fujifilm Wako Pure Chemicals	186-01114
tamibarotene	Fujifilm Wako Pure Chemicals	017-16621
temozolomide	LKT Labs	T1849
crizotinib	Selleck Chemicals	S1068
Torkinib	Fujifilm Wako Pure Chemicals	165-24441
orlistat	Cayman Chemical	10005426
MDV3100	Toronto Research Chemicalso Research Chemicals Inc,	M199800
PAC-1	Enzo Life Sciences(Alexis Biochemicals)	ALX-430-146-M010
ABT-737	Adoq Bioscience LLC	A10255-5
UNC0638	Cayman Chemical	10734
BIX01294	FOCUS Biomolecules	10-1335
S2101	Calbiochem	489477
AMI-1	Adipogen Life Sciences	AG-CR1-0038-M005
C646	FOCUS Biomolecules	10-1306
SIRT1 inhibitor III	FOCUS Biomolecules	10-1083
Tenovin-6	Cayman Chemical	13086
PCI-34051	Cayman Chemical	10444
(+)-JQ1	Cayman Chemical	11187
TMPyP4	Cayman Chemical	TMP-1363
BSI-201	Cayman Chemical	11304
ABT-888	Selleck Chemicals Chemicals LLC	S1004
AG014699	Cayman Chemical	11570
MK-4827	Adoq Bioscience LLC	A11026-5
ENMD-2076	Adoq Bioscience LLC	A10352-5
MLN8237	Adoq Bioscience LLC	A10004-5
YM155	Adoq Bioscience LLC	A-1061
OSU-03012	Adoq Bioscience LLC	A10681-5
OSI-906	Adoq Bioscience LLC	A-1058
PF-04217903	SYNkinase	SYN-1060
Decitabine	Selleck Chemicals	S1200
Vandetanib	Selleck Chemicals	S1046
Axitinib	Sigma-Aldrich	PZ0193-5mg
Vemurafenib	Toronto Research Chemicalso Research Chemicals Inc,	V118500
Ruxolitinib	SYNkinase	SYN-1120
Vismodegib	LC Laboratories	V-4050
Gant61	Cayman Chemical	13841
PD173074	CEM Corporation	CS-0182
A83-01	Fujifilm Wako Pure Chemicals	018-22521
BIO	Cayman Chemical	13123
TWS119	Fujifilm Wako Pure Chemicals	206-17671
CT99021	Cayman Chemical	13122
LY2157299	Axon Medchem	Axon1491
SD208	Axon Medchem	Axon1387
LDN193189	StemRD	LDN-002
Thiazovivin	StemRD	Thia-01
Buparlisib	Selleck Chemicals	S2247
Alpelisib	Selleck Chemicals	S2814
Taselisib	Selleck Chemicals	S7103
TGX-221	Selleck Chemicals	S1169
